# Supplementary material for: Construction, characterization, and immunization of nanoparticles that display a diverse array of influenza HA trimers
Source: PLoS One. 2021 Mar 4;16(3):e0247963. doi: 10.1371/journal.pone.0247963 (PMC7932532; doi:10.1371/journal.pone.0247963)
Supplement: S1 Raw images — (ZIP) [file pone.0247963.s007.zip]

Archive with 2 entries (2 files):
- S1_Raw images_1.pdf
- S1_Raw images_2.pdf
